# Supplementary material for: Caki-1 Spheroids as a Renal Model for Studying Free Fatty Acid-Induced Lipotoxicity
Source: Cells. 2025 Feb 27;14(5):349. doi: 10.3390/cells14050349 (PMC11899473; doi:10.3390/cells14050349)
Supplement: Supplementary file 1 [file cells-14-00349-s001.zip]

Archive with 1 entries (1 files):
- cells-3412497-supplementary.pdf
